# Supplementary material for: Strategies for robust, accurate, and generalizable benchmarking of drug discovery platforms
Source: Bioinformatics. 2025 Nov 5;41(11):btaf604. doi: 10.1093/bioinformatics/btaf604 (PMC12607264; doi:10.1093/bioinformatics/btaf604)
Supplement: btaf604_Supplementary_Data [file btaf604_supplementary_data.zip]

Archive with 5 entries (5 files):
- suppT2_assessment.xlsx
- suppT1_optimization.xlsx
- suppT3_correlation.xlsx
- suppT4_mappings.xlsx
- suppF_correl.pdf
