# Supplementary material for: Strategies for robust, accurate, and generalizable benchmarking of drug discovery platforms
Source: Bioinformatics. 2025 Nov 5;41(11):btaf604. doi: 10.1093/bioinformatics/btaf604 (PMC12607264; doi:10.1093/bioinformatics/btaf604)
Supplement: btaf604_Supplementary_Data [file btaf604_supplementary_data.zip › suppT2_assessment.xlsx]

## Sheet: Table2
Including all indications associated with at least 2 drugs
Gold standard	similarity list cutoff	nAIA top10	nAIA top25	nAIA top100	nNDCG top10	nNDCG top25	nNDCG top100	nNDCG overall
	6	7.331	11.903	18.982	0.0384	0.0496	0.062	0.146
CTD	10	7.431	12.272	20.405	0.0401	0.0518	0.066	0.148
	13	7.263	11.952	21.113	0.039	0.0503	0.0664	0.148
CTD control		0.408	1.021	4.083	0.00198	0.00341	0.00852	0.105
	6	11.501	17.996	29.881	0.0681	0.0839	0.105	0.18
TTD	10	12.124	18.523	30.97	0.0684	0.0837	0.106	0.179
	13	11.426	18.005	30.898	0.0637	0.0797	0.103	0.176
TTD control		0.552	1.381	5.525	0.00203	0.00358	0.0106	0.11
Excluding indications associated with only 2 drugs
Gold standard	similarity list cutoff	nAIA top10	nAIA top25	nAIA top100	nNDCG top10	nNDCG top25	nNDCG top100	nNDCG overall
	6	7.8104	13.0613	20.2212	0.0408431	0.0537688	0.0664043	0.148582
CTD	10	7.93426	13.5167	21.9788	0.0428782	0.0564471	0.0713296	0.151892
	13	7.72673	13.1211	22.8529	0.0415952	0.0546406	0.0718161	0.151649
CTD control		0.40833	1.02082	4.0833	0.00190272	0.00355912	0.00880178	0.10591
	6	14.2773	21.4092	34.2729	0.0919199	0.109317	0.132363	0.203432
TTD	10	14.8414	22.3259	36.1671	0.0906867	0.108736	0.133135	0.202033
	13	13.6265	21.4245	36.0416	0.0825247	0.101768	0.127678	0.196952
TTD control		0.55249	1.38122	5.52486	0.00228896	0.00460459	0.0119683	0.110808
Key
Gold standard
CTD	Comparative Toxicogenomics Database
TTD	Therapeutic Targets Database
Metrics
nAIA	new average indication accuracy
nNDCG	normalized discounted cumulative gain
Other
similarity list cutoff	number of similar compounds considered
