# Supplementary material for: Strategies for robust, accurate, and generalizable benchmarking of drug discovery platforms
Source: Bioinformatics. 2025 Nov 5;41(11):btaf604. doi: 10.1093/bioinformatics/btaf604 (PMC12607264; doi:10.1093/bioinformatics/btaf604)
Supplement: btaf604_Supplementary_Data [file btaf604_supplementary_data.zip › suppT1_optimization.xlsx]

## Sheet: A_general_optimization
TTD, approved
Metric	nAIA top10	nAIA top25	nAIA top100	nNDCG top10	nNDCG top25	nNDCG top100	nNDCG overall
Optimal similarity list cutoff	14	6	19	13	13	13	13
Score	15.69	21.54	33.096	0.104	0.117	0.137	0.209
CTD, approved
Metric	nAIA top10	nAIA top25	nAIA top100	nNDCG top10	nNDCG top25	nNDCG top100	nNDCG overall
Optimal similarity list cutoff	6	11	31	7	10	12	11
Score	7.224	11.79	21.43	0.0373	0.0484	0.0642	0.146
TTD, all
Metric	nAIA top10	nAIA top25	nAIA top100	nNDCG top10	nNDCG top25	nNDCG top100	nNDCG overall
Optimal similarity list cutoff	24	23	15	24	23	23	23
Score	9.221	11.76	20.438	0.05	0.056	0.07	0.141
CTD, all
Metric	nAIA top10	nAIA top25	nAIA top100	nNDCG top10	nNDCG top25	nNDCG top100	nNDCG overall
Optimal similarity list cutoff	33	21	39	6	15	36	36
Score	3.411	6.424	12.407	0.0166	0.0232	0.0336	0.11
Key
Gold standard
CTD	Comparative Toxicogenomics Database
TTD	Therapeutic Targets Database
Compound sets
Approved	2449 approved drugs in CTD, 1810 approved drugs in TTD
All	13218 compounds from the CANDO v2.5 library
Metrics
nAIA	new average indication accuracy
nNDCG	normalized discounted cumulative gain
Other
similarity list cutoff	number of similar compounds considered

## Sheet: B_protein_scoring
CTD
		nAIA top10	nAIA top25	nAIA top100	NDCG top10	NDCG top25	NDCG top100	NDCG overall			CTD
C	score	7.13	11.31	21.33	0.0358	0.046	0.0616	0.144			Wins	nAIA	NDCG	Overall
	similarity list cutoff	5	7	20	7	7	13	10			C	0	0	0
CxP	score	7.22	11.79	21.43	0.0373	0.04841	0.0642	0.1461			CxP	3	2	5
	similarity list cutoff	6	11	31	7	10	12	11			dCxP	0	2	2
dCxP	score	6.96	11.04	21.3	0.03871	0.04831	0.0639	0.147
	similarity list cutoff	8	9	25	5	5	8	8			TTD
Best	matrix name	CxP	CxP	CxP	dCxP	CxP	CxP	dCxP			Wins	nAIA	NDCG	Overall
	score	7.22	11.79	21.43	0.03871	0.04841	0.0642	0.147			C	2	4	6
	similarity list cutoff	6	11	31	5	10	12	8			CxP	1	2	3
											dCxP	0	0	0
TTD											Overall
		nAIA top10	nAIA top25	nAIA top100	NDCG top10	NDCG top25	NDCG top100	NDCG overall			Wins	nAIA	NDCG	Overall
C	score	15.76	20.82	33.63	0.104	0.117	0.139	0.21			C	2	4	6
	similarity list cutoff	8	10	13	8	10	12	12			CxP	4	4	8
CxP	score	15.69	21.54	33.1	0.104	0.117	0.137	0.209			dCxP	0	2	2
	similarity list cutoff	14	6	19	13	13	13	13
dCxP	score	15.35	20.9	31.4	0.088	0.102	0.119	0.194
	similarity list cutoff	15	12	21	13	12	13	13
Best	matrix name	C	CxP	C	tie, C&CxP	tie, C&CxP	C	C
	score	15.76	21.54	33.63	0.104	0.117	0.139	0.21
	similarity list cutoff	8	6	13	8,13	10,13	12	12
	Key
	Scoring algorithm					Metrics
	C	compound-only				nAIA	new average indication accuracy
	CxP	compound-and-protein				NDCG	normalized discounted cumulative gain
	dCxP	percentile compound-and-protein
	Gold standard
	CTD	Comparative Toxicogenomics Database
	TTD	Therapeutic Targets Database
	Other
	similarity list cutoff	number of similar compounds considered
