# Supplementary material for: Strategies for robust, accurate, and generalizable benchmarking of drug discovery platforms
Source: Bioinformatics. 2025 Nov 5;41(11):btaf604. doi: 10.1093/bioinformatics/btaf604 (PMC12607264; doi:10.1093/bioinformatics/btaf604)
Supplement: btaf604_Supplementary_Data [file btaf604_supplementary_data.zip › suppT3_correlation.xlsx]

## Sheet: A_indication_size
			CTD			TTD
Treatment	similarity list cutoff	top10	top25	top100	top10	top25	top100
	6	0.318947	0.378138	0.34572	0.479094	0.419621	0.328152
All indications	10	0.324019	0.352197	0.336086	0.504978	0.446504	0.336632
	13	0.304917	0.334603	0.330229	0.466757	0.428825	0.348127
	6	0.0778808	0.0106482	0.0866556	0.124045	0.0678756	0.265576
5 compounds & over	10	0.0709286	0.0068694	0.0397527	0.0570695	0.0924318	0.251813
	13	0.0680347	-0.0101027	-0.018442	0.0201372	0.032022	0.264053
Key
Treatments
All indications	all indications considered
5 compounds & over	only indications with five or more associated compounds considered
Gold standard
CTD	Comparative Toxicogenomics Database
TTD	Therapeutic Targets Database
Metrics
nIA	new indication accuracy (performance on a single indication)
coefficient	Spearman correlation coefficient between listed variables
Other
similarity list cutoff	number of similar compounds considered

## Sheet: B_IA
			CTD			TTD
Indication sizes included	similarity list cutoff	top10	top25	top100	top10	top25	top100
	6	0.737445	0.800547	0.735949	0.872012	0.852483	0.840978
All indications	10	0.744445	0.807363	0.740979	0.905071	0.868356	0.859134
	13	0.725143	0.789167	0.739888	0.885591	0.863675	0.867142
	6	0.849524	0.869009	0.799249	0.946616	0.901414	0.863225
4 compounds & under	10	0.849771	0.924656	0.830794	0.947505	0.901414	0.879404
	13	0.849771	0.930107	0.835741	0.946463	0.920787	0.879404
	6	0.62732	0.600443	0.506841	0.334502	0.393843	0.626808
5 compounds & over	10	0.634709	0.587971	0.475994	0.440769	0.419436	0.635972
	13	0.612345	0.55272	0.435068	0.459385	0.360503	0.642334
Key
Indication sizes
All indications	all indications considered
4 compounds & under	only indications with four or fewer associated compounds considered
5 compounds & over	only indications with five or more associated compounds considered
Gold standard
CTD	Comparative Toxicogenomics Database
TTD	Therapeutic Targets Database
Metrics
nIA	new indication accuracy (using new benchmarking protocol)
IA	indication accuracy (using previous benchmarking protocol)
	(both IA and nIA measure performance on a single indication)
coefficient	Spearman correlation coefficient between listed variables
Other
similarity list cutoff	number of similar compounds considered

## Sheet: C_compound_similarity
			CTD			TTD
similarity measure	similarity list cutoff	top10	top25	top100	top10	top25	top100
	6	0.574376	0.678018	0.64713	0.649738	0.691772	0.652805
max similarity	10	0.579521	0.658744	0.655528	0.679054	0.70943	0.666716
	13	0.556991	0.635051	0.652772	0.653849	0.681636	0.678855
	6	0.628755	0.740192	0.736675	0.672177	0.73626	0.711623
average max similarity	10	0.634723	0.727268	0.7495	0.696706	0.743508	0.723346
	13	0.617923	0.704501	0.749201	0.679504	0.717682	0.735081
	6	0.422863	0.504678	0.566809	0.451972	0.564784	0.621613
average similarity	10	0.43156	0.507339	0.577956	0.464263	0.555913	0.631608
	13	0.431972	0.494431	0.578201	0.472437	0.546546	0.634976
Key
Similarity measures
average similarity	average Tanimoto similarity between the fingerprints of all drugs in the indication
max similarity	maximum Tanimoto similarity between the fingerprints of the two most similar drugs in the indication
average max similarity	average of the maximum Tanimoto similarities of each drug in an indication with any other drug in that indication
Gold standard
CTD	Comparative Toxicogenomics Database
TTD	Therapeutic Targets Database
Metrics
nIA	new indication accuracy (performance on a single indication)
coefficient	Spearman correlation coefficient between listed variables
Other
similarity list cutoff	number of similar compounds considered

## Sheet: D_feature_comparison
Correlation	CTD
features	# drugs	maxsim	avgmaxsim	avgsim	IA10	IA25	IA100
# drugs	1	0.791193	0.630597	0.0375455	0.590327	0.619123	0.666381
maxsim	0.791193	1	0.936924	0.474283	0.808911	0.815429	0.798446
avgmaxsim	0.630597	0.936924	1	0.681229	0.834647	0.84454	0.811031
avgsim	0.0375455	0.474283	0.681229	1	0.456681	0.45865	0.428398
IA10	0.590327	0.808911	0.834647	0.456681	1	0.945769	0.809867
IA25	0.619123	0.815429	0.84454	0.45865	0.945769	1	0.880789
IA100	0.666381	0.798446	0.811031	0.428398	0.809867	0.880789	1
Correlation	TTD
features	# cmpds	maxsim	avgmaxsim	avgsim	IA10	IA25	IA100
# drugs	1	0.752947	0.592408	0.153936	0.623367	0.575382	0.540914
maxsim	0.752947	1	0.961358	0.683526	0.769772	0.784572	0.791893
avgmaxsim	0.592408	0.961358	1	0.824311	0.759162	0.778851	0.789355
avgsim	0.153936	0.683526	0.824311	1	0.451682	0.521485	0.588585
IA10	0.623367	0.769772	0.759162	0.451682	1	0.88371	0.747914
IA25	0.575382	0.784572	0.778851	0.521485	0.88371	1	0.872703
IA100	0.540914	0.791893	0.789355	0.588585	0.747914	0.872703	1
Multiple lin reg coefficients	CTD
similarity metric		maxsim			avgmaxsim			avgsim
cutoff	top10	top25	top100	top10	top25	top100	top10	top25	top100
# drugs	-5.72	-9.67	-11.3	-6.9	-10.19	-9.86	-4.88	-8.24	-7.38
similarity	-3.98	-2.99	3.24	0.86	2.34	10.2	5.95	5.29	8.24
IA	16.59	21.28	19.67	13.31	17.22	13.57	10.38	15.86	17.04
R	0.7602	0.8262	0.7811	0.7485	0.8243	0.821	0.7996	0.8483	0.8301
Coefficients without IA	CTD
similarity metric		maxsim			avgmaxsim			avgsim
cutoff	top10	top25	top100	top10	top25	top100	top10	top25	top100
# drugs	-6.25	-8.49	-9.03	-5.18	-6.45	-6.04	-0.25	0.03	2.05
similarity	8.93	13.18	17.4	11.33	15.36	19.41	11.35	13.23	15.69
R	0.4382	0.5361	0.6011	0.6208	0.7015	0.7551	0.6574	0.6398	0.6455
Multiple lin reg coefficients	TTD
similarity metric		maxsim			avgmaxsim			avgsim
cutoff	top10	top25	top100	top10	top25	top100	top10	top25	top100
# drugs	-8.36	-9.08	-5.11	-9.5	-9.24	-6.44	-7.74	-5.67	-3.12
similarity	-3.57	1.01	-1.97	1.74	8.08	-6.44	4.95	9.19	9.2
IA	25.27	25.69	31.68	21.68	20.19	25.62	19.75	20.12	24.93
R	0.8871	0.8569	0.8486	0.8839	0.8749	0.858	0.8989	0.8949	0.8779
Coefficients without IA	TTD
similarity metric		maxsim			avgmaxsim			avgsim
cutoff	top10	top25	top100	top10	top25	top100	top10	top25	top100
# drugs	-8.56	-9.88	-7.4	-5.91	-6.27	-3.25	1.4	3.45	7.28
similarity	15.98	21.43	23.67	17.12	22.81	24.76	15.44	20.39	21.82
R	0.559	0.6333	0.6021	0.6757	0.759	0.7017	0.658	0.7328	0.6701
Key
Gold standard
CTD	Comparative Toxicogenomics Database
TTD	Therapeutic Targets Database
Features
# drugs	number of drugs associated with an indication
similarity	measure of chemical similarity among drugs associated with an indication
avgsim	average Tanimoto similarity between the fingerprints of all drugs in the indication
maxsim	maximum Tanimoto similarity between the fingerprints of the two most similar drugs in the indication
avgmaxsim	average of the maximum Tanimoto similarities of each drug in an indication with any other drug in that indication
IA	indication accuracy (using previous benchmarking protocol; corresponds to a single indication)
IA##	number represents the cutoff used (first two tables only)
cutoff	number represents the maximum rank considered; drugs outside this rank are not counted in nIA or IA
Metrics
correlation	Spearman correlation coefficient between listed variables
multiple lin reg coefficients	coefficient/weight of features when a multiple linear regression model was trained using them
coefficients without IA	same as above, but with IA excluded from the model
R	Pearson correlation coefficient for multiple linear regression model
Other
similarity list cutoff	number of similar compounds considered
